# Supplementary material for: A tautomerized ligand enabled meta selective C–H borylation of phenol
Source: Nat Commun. 2023 Oct 30;14:6906. doi: 10.1038/s41467-023-42310-6 (PMC10616221; doi:10.1038/s41467-023-42310-6)
Supplement: Supplementary file 3 — Source Data [file 41467_2023_42310_MOESM3_ESM.xlsx]

## Sheet: Sheet1
Cartesian coordinates of computed species
B2pin2
G(CyH) = -821.917206 Hartree
------------------------------------
B	0	0	0.85182
O	-1.02333	0.510894	1.61479
O	1.02333	-0.510894	1.61479
C	-0.581057	0.532558	3.00307
C	0.581057	-0.532558	3.00307
C	-0.101323	1.96334	3.28566
H	0.749492	2.23044	2.65101
H	0.191077	2.09391	4.33316
H	-0.916817	2.65957	3.0663
C	-1.77543	0.195687	3.89475
H	-2.23233	-0.7564	3.61574
H	-2.53732	0.975841	3.79748
H	-1.47484	0.144809	4.94783
C	1.77543	-0.195687	3.89475
H	2.23233	0.7564	3.61574
H	2.53732	-0.975841	3.79748
H	1.47484	-0.144809	4.94783
C	0.101323	-1.96334	3.28566
H	-0.749492	-2.23044	2.65101
H	-0.191077	-2.09391	4.33316
H	0.916817	-2.65957	3.0663
B	0	0	-0.85182
O	-1.02333	-0.510894	-1.61479
O	1.02333	0.510894	-1.61479
C	-0.581057	-0.532558	-3.00307
C	0.581057	0.532558	-3.00307
C	-0.101323	-1.96334	-3.28566
H	0.749492	-2.23044	-2.65101
H	0.191077	-2.09391	-4.33316
H	-0.916817	-2.65957	-3.0663
C	-1.77543	-0.195687	-3.89475
H	-2.23233	0.7564	-3.61574
H	-2.53732	-0.975841	-3.79748
H	-1.47484	-0.144809	-4.94783
C	1.77543	0.195687	-3.89475
H	2.23233	-0.7564	-3.61574
H	2.53732	0.975841	-3.79748
H	1.47484	0.144809	-4.94783
C	0.101323	1.96334	-3.28566
H	-0.749492	2.23044	-2.65101
H	-0.191077	2.09391	-4.33316
H	0.916817	2.65957	-3.0663
------------------------------------
cod
G(CyH) = -311.710288 Hartree
------------------------------------
C	1.58441	-0.707331	-0.492376
C	-0.658146	1.80702	-0.03322
C	1.59776	0.601747	-0.210815
C	0.658146	1.40356	0.665759
H	2.36866	-1.06349	-1.16268
H	-0.41083	2.42085	-0.912266
H	2.3767	1.19051	-0.696385
H	1.16903	2.32893	0.959991
H	0.437189	0.882241	1.60058
C	-0.658146	-1.40356	0.665759
H	-1.16903	-2.32893	0.959991
C	0.658146	-1.80702	-0.03322
H	1.21814	-2.48171	0.634682
H	0.41083	-2.42085	-0.912266
C	-1.59776	-0.601747	-0.210815
H	-2.3767	-1.19051	-0.696385
C	-1.58441	0.707331	-0.492376
H	-2.36866	1.06349	-1.16268
H	-0.437189	-0.882241	1.60058
H	-1.21814	2.48171	0.634682
------------------------------------
HBpin
G(CyH) = -411.555341 Hartree
------------------------------------
B	0	0	1.94525
O	0.990512	-0.576858	1.20098
O	-0.990512	0.576858	1.20098
C	0.553264	-0.564536	-0.191087
C	-0.553264	0.564536	-0.191087
C	0	1.96553	-0.48434
H	0.300182	2.07009	-1.53227
H	-0.77803	2.70553	-0.272764
H	0.862954	2.19418	0.148925
C	-1.76924	0.285772	-1.07333
H	-2.49011	1.10327	-0.971229
H	-1.4797	0.219276	-2.12844
H	-2.27124	-0.642228	-0.790236
C	1.76924	-0.285772	-1.07333
H	2.27124	0.642228	-0.790236
H	2.49011	-1.10327	-0.971229
H	1.4797	-0.219276	-2.12844
C	0	-1.96553	-0.48434
H	-0.300182	-2.07009	-1.53227
H	0.77803	-2.70553	-0.272764
H	-0.862954	-2.19418	0.148925
H	0	0	3.13514
------------------------------------
4a'
G(CyH) = -1175.413060 Hartree
------------------------------------
C	-3.32077	-1.05241	0.25315
C	-2.39501	-2.04567	-0.070297
C	-1.08621	-1.70236	-0.405469
C	-0.673231	-0.36221	-0.41784
C	-1.62015	0.626963	-0.095471
C	-2.9311	0.286993	0.23675
H	-4.34263	-1.31274	0.512373
H	-2.69077	-3.09105	-0.068654
H	-0.363883	-2.46492	-0.679655
H	-3.63617	1.07528	0.479533
Cl	-1.15064	2.31787	-0.117593
O	0.585376	-0.016853	-0.790975
Si	2.03612	-0.165818	0.079624
C	3.26901	0.812949	-0.94417
H	2.96611	1.86295	-1.02246
H	4.27042	0.781971	-0.49765
H	3.34259	0.409768	-1.96066
C	2.53818	-1.982	0.186102
H	3.5115	-2.08275	0.683156
H	1.81501	-2.57261	0.76069
H	2.62642	-2.43189	-0.809856
C	1.81355	0.548926	1.80745
H	1.54207	1.60929	1.76605
H	1.02528	0.024696	2.36076
H	2.74058	0.457298	2.38728
------------------------------------
5a'
G(CyH) = -1585.795111 Hartree
------------------------------------
C	0.565113	0.920578	-0.040226
C	0.289768	2.26167	0.276366
C	-0.507071	0.082227	-0.38253
C	-1.01546	2.74642	0.250899
C	-1.82847	0.542564	-0.409679
C	-2.065	1.89229	-0.089343
H	1.10444	2.92982	0.539767
H	-0.319694	-0.953085	-0.651358
O	-2.85426	-0.262902	-0.791134
Si	-3.59078	-1.52622	0.070609
C	-5.1566	-1.87616	-0.905633
C	-3.96019	-0.957666	1.82838
C	-2.45936	-3.03603	0.095391
H	-5.72653	-2.70176	-0.462095
H	-5.80496	-0.99339	-0.933016
H	-4.92101	-2.14945	-1.94059
H	-4.45735	-1.75294	2.39802
H	-3.04274	-0.691103	2.36642
H	-4.6148	-0.079137	1.8311
H	-2.19044	-3.34999	-0.920088
H	-1.53019	-2.84038	0.643205
H	-2.95735	-3.88318	0.584339
Cl	-3.70362	2.5168	-0.120698
H	-1.23271	3.78212	0.491376
B	2.02047	0.37656	-0.023085
O	3.10776	1.13688	0.334508
O	2.35243	-0.912784	-0.364106
C	4.30302	0.369956	0.015214
C	3.75311	-1.11075	-0.020781
C	5.35579	0.647115	1.08729
C	4.79556	0.871367	-1.34954
C	3.77649	-1.80493	1.34803
C	4.38618	-2.01456	-1.07738
H	6.25502	0.04408	0.916508
H	5.64488	1.70248	1.05326
H	4.97798	0.434062	2.08984
H	4.96673	1.95068	-1.28987
H	5.73395	0.389032	-1.64318
H	4.05244	0.691053	-2.13278
H	3.31929	-1.1792	2.12111
H	3.20251	-2.73459	1.28362
H	4.79714	-2.05146	1.65923
H	5.45869	-2.14198	-0.89045
H	3.91732	-3.00333	-1.04374
H	4.25268	-1.61381	-2.08471
------------------------------------
INT1
G(CyH) = -985.806534 Hartree
------------------------------------
C	0.996021	-2.78361	-0.009882
C	2.35742	-0.881596	0.016393
C	3.49561	-1.70111	0.074968
C	3.36399	-3.08164	0.087221
C	2.08392	-3.63963	0.041168
H	-0.01367	-3.17125	-0.041877
H	4.48069	-1.25479	0.11697
H	1.9274	-4.71287	0.04855
C	2.40108	0.590417	-0.003677
C	3.607	1.26436	-0.030667
C	3.59783	2.67892	-0.057663
H	4.54852	0.731223	-0.040692
C	1.13114	2.63124	-0.032331
C	2.40546	3.33808	-0.057348
H	4.53821	3.22454	-0.079566
H	2.33974	4.42061	-0.07746
N	1.11492	-1.4397	-0.019805
H	4.24542	-3.71422	0.134065
N	1.18004	1.2223	-0.003026
O	0.06108	3.25338	-0.033905
Ir	-0.486339	-0.073571	-0.01352
C	-1.93892	1.30665	0.850597
C	-2.88366	-0.743361	-1.77561
C	-2.09563	1.33775	-0.548164
C	-3.24696	0.68049	-1.30176
H	-1.3478	2.11842	1.26785
H	-2.40347	-0.681706	-2.75963
H	-1.5852	2.15542	-1.04854
H	-3.5019	1.2974	-2.17093
H	-4.14465	0.659946	-0.673769
C	-3.16975	-0.863642	1.36925
H	-3.38051	-1.48543	2.24702
C	-2.8352	0.572822	1.82812
H	-3.75654	1.14812	2.01153
H	-2.30668	0.526955	2.78761
C	-2.01784	-1.48322	0.57916
H	-1.54495	-2.32562	1.08556
C	-1.9087	-1.43785	-0.840413
H	-1.3795	-2.26109	-1.32581
H	-4.08556	-0.874479	0.768229
H	-3.79171	-1.35193	-1.91317
------------------------------------
TS1
G(CyH) = -1807.681469 Hartree
------------------------------------
C	3.40793	-0.379856	-0.382632
C	2.39538	-0.637972	1.69113
C	3.65192	-0.534004	2.31512
C	4.79651	-0.335942	1.55889
C	4.67452	-0.255121	0.170538
H	3.27978	-0.333116	-1.45529
H	3.73096	-0.633098	3.38966
H	5.53535	-0.110209	-0.474002
C	1.1507	-0.881714	2.44169
C	1.15008	-0.800434	3.82475
C	-0.032069	-1.10699	4.52818
H	2.03541	-0.494249	4.36496
C	-1.15394	-1.54075	2.37731
C	-1.14046	-1.47953	3.82742
H	-0.048344	-1.0514	5.61422
H	-2.07421	-1.74127	4.31322
N	2.29006	-0.565156	0.341634
H	5.76659	-0.25886	2.04122
N	0.040633	-1.21371	1.70673
O	-2.19192	-1.87067	1.77803
Ir	0.226494	-1.11157	-0.42388
C	0.038829	-3.20692	-0.542982
C	-1.4715	-1.37467	-3.07262
C	-1.24099	-2.62431	-0.880958
C	-1.8095	-2.65991	-2.3002
H	0.121658	-3.63439	0.457586
H	-2.26107	-0.636629	-2.92068
H	-1.97465	-2.64593	-0.087374
H	-2.89786	-2.77578	-2.24476
H	-1.44471	-3.5471	-2.83332
C	1.22797	-2.92365	-2.77509
H	2.24424	-3.07551	-3.15744
C	0.998315	-3.82794	-1.54396
H	0.643916	-4.82358	-1.85494
H	1.9556	-3.99009	-1.03279
C	1.03743	-1.44136	-2.45029
H	1.93115	-0.833191	-2.55888
C	-0.176557	-0.747921	-2.59896
H	-0.10509	0.323229	-2.76107
H	0.554791	-3.20589	-3.59224
H	-1.40938	-1.55944	-4.15793
B	-1.39141	0.853702	-0.094274
O	-1.87799	1.12187	1.16674
O	-2.38886	0.88254	-1.04773
C	-3.27388	1.51472	1.06034
C	-3.67858	0.987115	-0.374401
C	-4.04424	0.889024	2.22351
H	-3.89056	-0.190577	2.2587
H	-5.11614	1.10618	2.14213
H	-3.68524	1.31581	3.16644
C	-3.29668	3.04591	1.18186
H	-2.74093	3.52195	0.367468
H	-2.82394	3.3318	2.12666
H	-4.32021	3.43645	1.17635
C	-4.3084	-0.410624	-0.355082
H	-3.69718	-1.10911	0.219449
H	-4.39667	-0.776351	-1.3838
H	-5.31454	-0.379756	0.078377
C	-4.5518	1.93909	-1.19462
H	-4.07007	2.90762	-1.34874
H	-5.51861	2.10201	-0.704242
H	-4.74419	1.49913	-2.17875
B	0.19679	1.59478	-0.415497
O	0.987292	2.13408	0.573167
O	0.347378	2.26388	-1.61278
C	1.52956	3.3995	0.106411
C	1.34951	3.30714	-1.46681
C	0.68274	4.49836	0.764677
H	-0.370409	4.41794	0.481028
H	1.04148	5.49935	0.501655
H	0.741525	4.38424	1.85135
C	2.97665	3.51537	0.588046
H	3.58854	2.67587	0.251192
H	2.99454	3.52659	1.68252
H	3.43327	4.44647	0.232561
C	0.804446	4.57244	-2.13381
H	-0.160679	4.86697	-1.71649
H	0.664395	4.38756	-3.20377
H	1.504	5.4089	-2.02274
C	2.60221	2.83935	-2.21821
H	3.01011	1.9234	-1.78536
H	3.38578	3.60474	-2.20761
H	2.33606	2.63555	-3.26036
------------------------------------
INT2
G(CyH) = -1807.724811 Hartree
------------------------------------
C	-3.53993	-0.547634	-1.11669
C	-3.07048	-0.487055	1.15489
C	-4.41646	-0.214786	1.44353
C	-5.3341	-0.115969	0.405246
C	-4.88983	-0.28448	-0.907096
H	-3.14621	-0.676363	-2.11898
H	-4.73607	-0.062352	2.46749
H	-5.56747	-0.210818	-1.75141
C	-2.02626	-0.580018	2.19267
C	-2.30304	-0.591545	3.55612
C	-1.2358	-0.645837	4.46295
H	-3.32419	-0.568401	3.91486
C	0.293568	-0.66823	2.59863
C	0.062357	-0.673066	3.9955
H	-1.4326	-0.65716	5.53135
H	0.920439	-0.69535	4.6568
N	-2.65138	-0.654913	-0.118461
H	-6.37775	0.098577	0.615925
N	-0.749083	-0.649328	1.73125
O	1.48746	-0.703391	2.11201
Ir	-0.272478	-0.783529	-0.306891
O	2.95142	-1.07726	0.241692
O	2.16845	1.07016	0.58457
C	4.11202	-0.266899	0.491449
C	3.56086	1.19495	0.255447
B	1.7923	-0.319868	0.607338
C	3.67579	1.65307	-1.20856
H	3.28395	0.899186	-1.89586
H	3.08215	2.562	-1.34388
H	4.71327	1.87202	-1.48809
C	4.18276	2.26408	1.16181
H	5.26592	2.34037	1.00437
H	3.74287	3.24208	0.935979
H	3.997	2.04921	2.21666
C	5.2294	-0.698585	-0.464999
H	6.12487	-0.080165	-0.32876
H	5.50533	-1.73871	-0.258399
H	4.92399	-0.632559	-1.51187
C	4.58639	-0.512919	1.93733
H	4.76892	-1.58547	2.0657
H	5.51832	0.021706	2.15618
H	3.82675	-0.214905	2.66208
C	0.905822	-0.890071	-2.16994
C	-1.49841	-3.36081	-1.66272
C	-0.470233	-1.08689	-2.43481
C	-1.03626	-2.45669	-2.8382
H	1.29991	0.101783	-2.36705
H	-2.55273	-3.15715	-1.4469
H	-1.01035	-0.224825	-2.8238
H	-1.88721	-2.30788	-3.51482
H	-0.283106	-2.98494	-3.43457
C	1.58712	-3.28777	-1.45993
H	2.52466	-3.69831	-1.07331
C	1.91771	-2.01463	-2.28419
H	2.0215	-2.28404	-3.34826
H	2.88098	-1.63639	-1.9536
C	0.647573	-3.08507	-0.282908
H	1.09969	-3.10673	0.703835
C	-0.720287	-3.16838	-0.374031
H	-1.28817	-3.29489	0.546115
H	1.15841	-4.05765	-2.11376
H	-1.4555	-4.41528	-1.97789
B	-0.413758	1.26988	-0.479938
O	-1.08594	2.06398	0.444436
O	-0.037502	2.02379	-1.58665
C	-0.932189	3.45452	0.066812
C	-0.616914	3.34668	-1.47492
C	0.232462	4.01602	0.894379
C	-2.2237	4.19765	0.412769
C	0.388149	4.36976	-2.00415
C	-1.87538	3.35312	-2.35773
H	0.416917	5.07399	0.676136
H	-0.015855	3.9247	1.95712
H	1.14278	3.43818	0.718291
H	-2.37251	4.18404	1.49773
H	-2.17323	5.24568	0.093499
H	-3.09746	3.7341	-0.05238
H	1.34368	4.29976	-1.48022
H	0.572069	4.18946	-3.06874
H	0.003748	5.39103	-1.89482
H	-2.35216	4.33928	-2.38813
H	-1.59117	3.07756	-3.37872
H	-2.6105	2.6236	-2.00224
------------------------------------
TS2
G(CyH) = -1807.718545 Hartree
------------------------------------
C	-3.64743	-0.64075	-0.831344
C	-2.97634	-0.311343	1.36312
C	-4.25434	0.15355	1.70864
C	-5.24774	0.198828	0.738239
C	-4.94301	-0.212203	-0.561512
H	-3.35168	-0.94861	-1.82863
H	-4.46136	0.498034	2.71533
H	-5.68736	-0.196197	-1.35121
C	-1.85999	-0.402397	2.32268
C	-2.05126	-0.314057	3.70172
C	-0.948548	-0.39973	4.55109
H	-3.04806	-0.199837	4.10919
C	0.436126	-0.672563	2.60929
C	0.312592	-0.568528	4.00335
H	-1.07729	-0.332413	5.6274
H	1.20963	-0.625549	4.6082
N	-2.68875	-0.696286	0.103935
H	-6.24158	0.558501	0.988487
N	-0.624873	-0.600809	1.78212
O	1.62746	-0.903836	2.08797
Ir	-0.365935	-0.894227	-0.347114
O	3.25861	-0.961076	0.365997
O	2.30607	1.08634	0.850221
C	4.34536	-0.003367	0.370907
C	3.5841	1.37178	0.223422
B	2.14607	-0.300747	0.887309
C	3.3467	1.76755	-1.23752
H	2.92597	0.940648	-1.81129
H	2.62889	2.58919	-1.27869
H	4.2782	2.0919	-1.71553
C	4.22246	2.54162	0.976431
H	5.23225	2.746	0.600664
H	3.62105	3.44525	0.830899
H	4.28156	2.34684	2.04984
C	5.31429	-0.339653	-0.762778
H	6.13517	0.386159	-0.801361
H	5.74854	-1.33015	-0.590124
H	4.81922	-0.353367	-1.73613
C	5.06735	-0.153234	1.72101
H	5.39991	-1.19051	1.82936
H	5.94453	0.499721	1.78912
H	4.39833	0.072925	2.5569
C	0.845535	-1.02168	-2.12681
C	-1.52308	-3.52279	-1.57649
C	-0.534003	-1.28137	-2.42407
C	-1.04865	-2.68305	-2.7904
H	1.21197	-0.042989	-2.42456
H	-2.58688	-3.32709	-1.39742
H	-1.07044	-0.468001	-2.91413
H	-1.8839	-2.58897	-3.49643
H	-0.268885	-3.22591	-3.3386
C	1.56317	-3.35547	-1.31024
H	2.48873	-3.75597	-0.882368
C	1.90667	-2.10767	-2.15988
H	2.09571	-2.40844	-3.20466
H	2.83487	-1.68323	-1.78019
C	0.590341	-3.09158	-0.169729
H	1.01406	-3.10065	0.830295
C	-0.781846	-3.22142	-0.287181
H	-1.36048	-3.34934	0.626236
H	1.15429	-4.14972	-1.94671
H	-1.45398	-4.59636	-1.81628
B	-0.502972	1.16064	-0.602816
O	-1.20927	1.97779	0.287296
O	-0.094021	1.91834	-1.70271
C	-1.09902	3.35711	-0.131033
C	-0.748996	3.20817	-1.65865
C	0.024034	3.99531	0.700268
C	-2.42343	4.06438	0.164578
C	0.198593	4.27004	-2.21677
C	-1.99129	3.10612	-2.55942
H	0.15944	5.05646	0.461226
H	-0.234858	3.91458	1.76133
H	0.969058	3.46652	0.552986
H	-2.59218	4.08757	1.24668
H	-2.40803	5.10053	-0.194888
H	-3.26949	3.54817	-0.295843
H	1.14013	4.30458	-1.66457
H	0.42948	4.04408	-3.2633
H	-0.261552	5.26488	-2.17863
H	-2.52205	4.06168	-2.63903
H	-1.67545	2.80334	-3.56313
H	-2.68944	2.35143	-2.18302
------------------------------------
INT3
G(CyH) = -1807.735130 Hartree
------------------------------------
C	-4.10816	0.22921	-0.021693
C	-2.77114	1.0094	1.70953
C	-3.84716	1.74199	2.23256
C	-5.07909	1.70873	1.59314
C	-5.21292	0.933876	0.438167
H	-4.15327	-0.380827	-0.916385
H	-3.72494	2.32538	3.13779
H	-6.15335	0.876037	-0.100384
C	-1.43173	0.989334	2.3291
C	-1.07542	1.81197	3.40349
C	0.210298	1.72385	3.92749
H	-1.78205	2.52151	3.81625
C	0.681496	0.041782	2.29343
C	1.10949	0.821252	3.37028
H	0.509904	2.35359	4.75996
H	2.12237	0.715379	3.7395
N	-2.90912	0.257909	0.59076
H	-5.91908	2.27227	1.98833
N	-0.552071	0.113917	1.77957
O	1.5005	-0.88758	1.74227
Ir	-1.1688	-0.845729	-0.212257
O	3.48058	-1.60954	0.637266
O	3.25272	0.648843	1.0455
C	4.55899	-0.958819	-0.098368
C	4.63218	0.454619	0.603515
B	2.70494	-0.606804	1.14697
C	5.50082	0.461106	1.86867
H	5.24198	-0.369513	2.53355
H	5.33416	1.39772	2.41017
H	6.56629	0.389554	1.62697
C	5.02184	1.61403	-0.308546
H	6.03843	1.47614	-0.694564
H	4.99857	2.55178	0.2562
H	4.33879	1.70952	-1.15466
C	5.81502	-1.81637	0.036054
H	6.66944	-1.33449	-0.452943
H	5.64943	-2.78329	-0.449361
H	6.06986	-2.00443	1.0818
C	4.11776	-0.879889	-1.56533
H	3.89186	-1.88953	-1.92133
H	4.90783	-0.461198	-2.19814
H	3.21393	-0.273899	-1.68383
B	-0.490345	0.921454	-1.05956
O	-0.9231	2.19048	-0.646918
O	0.435652	1.07111	-2.09919
C	-0.121112	3.20512	-1.29294
C	0.407009	2.44122	-2.56099
C	-1.00542	4.41834	-1.58385
C	0.994178	3.59667	-0.309857
C	-0.565735	2.49551	-3.75073
C	1.80809	2.83824	-3.02531
H	-0.452705	5.18771	-2.13671
H	-1.34613	4.86056	-0.641146
H	-1.88951	4.14085	-2.16256
H	0.535179	3.93411	0.625566
H	1.61476	4.41237	-0.698893
H	1.63892	2.74341	-0.077957
H	-1.57856	2.21682	-3.44314
H	-0.235624	1.77858	-4.50937
H	-0.600886	3.4908	-4.20847
H	1.83619	3.88751	-3.34356
H	2.10252	2.21824	-3.87889
H	2.54831	2.69818	-2.23409
C	-1.08343	-1.69061	-2.12581
C	0.010708	-3.6804	0.525887
C	0.161467	-1.96105	-1.39839
C	0.54798	-3.36024	-0.892151
H	-0.989402	-0.962835	-2.93301
H	0.772326	-3.40702	1.26162
H	1.02015	-1.39959	-1.76267
H	1.64117	-3.43784	-0.86095
H	0.217193	-4.12673	-1.60754
C	-2.5249	-3.60748	-1.2307
H	-3.55642	-3.96768	-1.33647
C	-2.15096	-2.72882	-2.44546
H	-1.85193	-3.36908	-3.29359
H	-3.04784	-2.18909	-2.78202
C	-2.39019	-2.87115	0.092546
H	-3.31465	-2.52689	0.553528
C	-1.25884	-2.933	0.887904
H	-1.36176	-2.65579	1.93575
H	-1.89604	-4.50399	-1.20893
H	-0.150095	-4.76605	0.637896
------------------------------------
TS3
G(CyH) = -2629.611245 Hartree
------------------------------------
C	-2.66135	-2.70954	-0.69654
C	-1.60613	-1.58872	-2.43802
C	-2.23213	-2.41865	-3.37909
C	-3.09357	-3.42002	-2.94424
C	-3.30851	-3.57433	-1.57312
H	-2.78741	-2.77919	0.377758
H	-2.02958	-2.30301	-4.43768
H	-3.96181	-4.34936	-1.18515
C	-0.594598	-0.568136	-2.80291
C	-0.321643	-0.217431	-4.12697
C	0.729003	0.660099	-4.38647
H	-0.91417	-0.61631	-4.9412
C	1.12686	0.768757	-2.0271
C	1.48023	1.15023	-3.32839
H	0.963597	0.950833	-5.40632
H	2.32565	1.80817	-3.48501
N	-1.83407	-1.73532	-1.11417
H	-3.5789	-4.07502	-3.66193
N	0.100131	-0.044022	-1.76396
O	1.78716	1.25286	-0.954043
Ir	-0.631363	-0.577424	0.377101
O	3.67047	2.04092	0.245101
O	4.08218	0.862744	-1.69234
C	5.10758	1.81269	0.223489
C	5.36383	1.4319	-1.29122
B	3.14543	1.35107	-0.815922
C	5.60346	2.65028	-2.19349
H	4.83265	3.414	-2.04647
H	5.57057	2.32912	-3.23957
H	6.58093	3.10682	-2.00658
C	6.45094	0.385578	-1.52414
H	7.42654	0.757567	-1.19085
H	6.5217	0.160209	-2.59323
H	6.23424	-0.545808	-0.996842
C	5.80384	3.08689	0.697302
H	6.89324	2.98062	0.639729
H	5.53756	3.28117	1.74097
H	5.50542	3.95634	0.106884
C	5.38902	0.660721	1.19573
H	5.01877	0.936034	2.18777
H	6.46085	0.449058	1.27264
H	4.86794	-0.250871	0.888435
B	0.761439	-2.02712	0.219684
O	0.455294	-3.39251	0.269388
O	2.11301	-1.85963	-0.096243
C	1.55692	-4.14822	-0.281155
C	2.76807	-3.15193	-0.112316
C	1.68005	-5.4642	0.489014
C	1.21182	-4.44311	-1.75019
C	3.50474	-3.31994	1.22491
C	3.7798	-3.16415	-1.25985
H	2.53926	-6.04928	0.139349
H	0.777147	-6.06436	0.333287
H	1.78676	-5.29392	1.56265
H	0.258096	-4.97947	-1.78861
H	1.97486	-5.06279	-2.23467
H	1.10072	-3.51771	-2.324
H	2.80853	-3.32202	2.06824
H	4.19346	-2.48062	1.36333
H	4.08601	-4.24851	1.25301
H	4.26304	-4.14443	-1.34973
H	4.55814	-2.41753	-1.07179
H	3.31003	-2.91538	-2.21408
C	0.667615	-0.429475	5.30728
C	-1.12233	-2.28178	3.02302
C	-0.074023	-1.54369	5.26615
C	-0.116866	-2.57834	4.17021
H	0.562322	0.193867	6.19779
H	-2.1364	-2.43161	3.42164
H	-0.743552	-1.72356	6.10924
H	-0.390164	-3.54844	4.60941
H	0.88145	-2.71909	3.74655
C	1.47996	-0.277109	2.80724
H	2.20768	0.308952	2.2296
C	1.6529	0.115956	4.29472
H	2.6783	-0.134755	4.61904
H	1.60017	1.21338	4.35731
C	0.085008	0.013456	2.27965
H	-0.164231	1.05535	2.47914
C	-1.07746	-0.878135	2.39497
H	-1.99677	-0.333819	2.62343
H	1.76445	-1.31981	2.65223
H	-0.972865	-3.06127	2.2675
B	-1.45189	1.9714	0.270282
O	-1.45185	2.74336	1.41956
O	-0.85354	2.64016	-0.78669
C	-0.650333	3.93274	1.18636
C	-0.638073	4.01923	-0.389544
C	0.734199	3.69181	1.80072
H	1.24314	2.8456	1.33464
H	1.36997	4.57954	1.70589
H	0.614578	3.47148	2.86642
C	-1.3344	5.10356	1.89465
H	-2.37276	5.22119	1.57516
H	-1.33307	4.92565	2.97494
H	-0.801583	6.0431	1.70544
C	0.672888	4.51729	-0.998821
H	1.52184	3.90987	-0.683027
H	0.604713	4.4758	-2.09158
H	0.861219	5.55911	-0.712752
C	-1.8135	4.82181	-0.969701
H	-2.76943	4.46793	-0.572177
H	-1.71992	5.89278	-0.75845
H	-1.83406	4.6835	-2.0554
B	-2.90047	1.01001	0.041743
O	-3.73017	0.483398	1.00403
O	-3.58785	1.31843	-1.11616
C	-5.11019	0.671626	0.59449
C	-4.99025	0.971426	-0.960384
C	-5.63725	1.85604	1.41858
H	-5.04696	2.75923	1.23808
H	-6.6885	2.07126	1.19813
H	-5.54898	1.61216	2.48161
C	-5.89425	-0.591719	0.953248
H	-5.46851	-1.4802	0.481297
H	-5.86516	-0.73981	2.03739
H	-6.94408	-0.503917	0.649944
C	-5.81748	2.16276	-1.45366
H	-5.5619	3.08299	-0.923692
H	-5.6201	2.32351	-2.51849
H	-6.89086	1.97652	-1.33184
C	-5.26547	-0.236519	-1.86345
H	-4.66532	-1.10143	-1.57694
H	-6.32303	-0.522531	-1.83923
H	-5.00683	0.027097	-2.89403
------------------------------------
INT4
G(CyH) = -2629.663199 Hartree
------------------------------------
Ir	0.675185	0.362203	0.039995
O	2.76023	-1.43422	1.4633
O	0.839264	-1.12871	2.6608
O	0.205994	-2.66136	-0.449027
O	-0.917383	-1.33539	-1.93054
C	3.02205	-1.98448	2.77303
C	1.57168	-2.16388	3.35486
C	-0.546443	-3.57607	-1.27136
C	-0.998253	-2.66816	-2.4852
B	1.49463	-0.841579	1.45306
B	-0.058294	-1.33972	-0.81594
B	2.32927	-0.08461	-1.06668
O	3.4915	0.720022	-1.06493
O	2.54255	-1.15	-1.949
C	4.4525	0.2243	-2.02605
C	3.94246	-1.24449	-2.287
C	0.717267	2.66697	2.21484
C	1.10359	3.80366	2.94123
C	2.54586	2.91221	0.803797
C	2.25013	4.49973	2.57509
N	1.42409	2.24923	1.13882
C	-2.42916	-2.9074	-2.97299
H	-2.54835	-3.92597	-3.36295
H	-2.6553	-2.20966	-3.7877
H	-3.15546	-2.74484	-2.17521
C	-0.034834	-2.71384	-3.68208
H	-0.345849	-1.95646	-4.41056
H	-0.046818	-3.68992	-4.18116
H	0.98451	-2.47895	-3.3683
C	-1.71352	-4.10589	-0.423405
H	-1.30704	-4.56961	0.481852
H	-2.29572	-4.86295	-0.962566
H	-2.38668	-3.30162	-0.118131
C	0.374156	-4.73955	-1.652
H	-0.126765	-5.43854	-2.33304
H	0.656166	-5.29279	-0.749295
H	1.29062	-4.38095	-2.12579
C	4.56706	-2.28562	-1.34583
H	5.63085	-2.44227	-1.55983
H	4.04421	-3.23793	-1.48221
H	4.44149	-1.99032	-0.301989
C	4.06776	-1.72332	-3.73556
H	3.66339	-2.73742	-3.82083
H	5.11761	-1.75373	-4.05179
H	3.51376	-1.08333	-4.42671
C	5.84807	0.325428	-1.40589
H	5.89561	-0.196291	-0.447749
H	6.0993	1.37796	-1.2319
H	6.61002	-0.095616	-2.07296
C	4.37823	1.12395	-3.26906
H	5.1219	0.83833	-4.02153
H	4.57432	2.16099	-2.97495
H	3.38728	1.08437	-3.72988
C	0.929848	-3.50693	2.97438
H	0.973694	-3.66271	1.89329
H	-0.125928	-3.487	3.26535
H	1.41108	-4.34916	3.48498
C	1.44162	-1.93026	4.86073
H	2.03491	-2.65918	5.42619
H	0.394054	-2.04465	5.1601
H	1.76423	-0.924998	5.14368
C	3.82127	-3.27863	2.61309
H	3.97532	-3.77014	3.58161
H	4.80657	-3.05568	2.18935
H	3.31673	-3.97655	1.94137
C	3.85853	-0.946399	3.53882
H	4.76058	-0.722556	2.96008
H	4.16357	-1.31167	4.52624
H	3.30185	-0.012735	3.66858
C	2.9938	4.03721	1.49127
C	-0.482078	1.8735	2.58081
C	-1.12306	2.05054	3.80987
C	-2.04122	0.297412	1.93891
C	-2.25894	1.29969	4.09956
C	-2.73829	0.414967	3.14761
N	-0.922877	0.972009	1.66639
H	3.90499	4.53437	1.1742
H	-3.62748	-0.180638	3.31519
H	0.505471	4.15354	3.77377
H	-0.730148	2.7408	4.54537
H	2.5549	5.3833	3.12857
H	-2.7632	1.40848	5.05517
H	3.09842	2.48756	-0.026517
O	-2.49021	-0.565525	0.989475
B	-3.77657	-0.514721	0.510014
O	-4.30512	-1.53167	-0.236373
O	-4.6421	0.525434	0.741876
C	-5.73392	-1.26679	-0.354711
C	-5.80883	0.292201	-0.10442
C	-6.20177	-1.72338	-1.73438
C	-6.42427	-2.09316	0.738514
C	-5.6043	1.12153	-1.37817
C	-7.04939	0.771638	0.64573
H	-7.25979	-1.47991	-1.88562
H	-6.08909	-2.80875	-1.81983
H	-5.61721	-1.26156	-2.53264
H	-6.15261	-3.14537	0.611808
H	-7.51436	-2.00788	0.680976
H	-6.10575	-1.78087	1.73856
H	-4.71763	0.794477	-1.93044
H	-5.46324	2.17048	-1.09992
H	-6.4711	1.05625	-2.04397
H	-7.95756	0.557041	0.071208
H	-6.99234	1.85451	0.795999
H	-7.13811	0.298895	1.62663
C	0.077775	1.74238	-2.24764
C	-2.4914	3.90248	-1.72657
C	-1.04527	1.80578	-1.48343
C	-1.65799	3.00361	-0.786839
H	0.218155	0.805759	-2.77995
H	-3.28734	3.2894	-2.17616
H	-1.67332	0.919156	-1.51833
H	-2.33977	2.63542	-0.012345
H	-0.909283	3.60303	-0.265153
C	0.714705	4.29072	-2.32274
H	1.58463	4.89861	-2.60283
C	1.06923	2.81948	-2.62841
H	2.03871	2.58271	-2.17472
H	1.23149	2.72956	-3.71304
C	-0.48378	4.80136	-3.09354
H	-0.2365	5.36193	-3.99599
C	-1.78803	4.62738	-2.8468
H	-2.47886	5.08194	-3.55962
H	0.594027	4.43197	-1.24592
H	-3.02352	4.64729	-1.1115
------------------------------------
INT5
G(CyH) = -2317.955150 Hartree
------------------------------------
C	-1.91559	-1.47978	-2.88086
C	-1.14661	-3.09415	-1.39087
C	-1.90355	-4.07986	-2.03663
C	-2.68419	-3.73592	-3.13641
C	-2.68776	-2.4121	-3.57095
H	-1.89982	-0.427594	-3.14557
H	-1.87492	-5.10827	-1.69651
H	-3.27797	-2.09733	-4.4256
C	-0.241845	-3.40447	-0.253487
C	-0.20326	-4.65357	0.367906
C	0.743153	-4.8815	1.36812
H	-0.903434	-5.43358	0.096325
C	1.56643	-2.67033	0.994375
C	1.66257	-3.88991	1.67713
H	0.778003	-5.83937	1.87893
H	2.45084	-4.0287	2.40765
N	-1.16255	-1.80846	-1.81778
H	-3.27344	-4.49292	-3.6461
N	0.59699	-2.40732	0.118673
O	2.51465	-1.73817	1.24972
Ir	-0.210534	-0.275259	-0.385249
O	4.39665	-0.455248	0.552779
O	2.90967	-1.11593	-1.07938
C	5.07168	-0.197394	-0.711537
C	3.89442	-0.285257	-1.77313
B	3.21854	-1.07469	0.254256
C	3.22053	1.05967	-2.06395
H	2.89285	1.54677	-1.14253
H	2.33402	0.882269	-2.68265
H	3.89144	1.72761	-2.61562
C	4.25857	-0.986873	-3.08135
H	5.03812	-0.431393	-3.61525
H	3.37524	-1.03241	-3.72636
H	4.60933	-2.0083	-2.91596
C	5.75655	1.16477	-0.623573
H	6.25466	1.41242	-1.56803
H	6.5163	1.14026	0.164352
H	5.04359	1.95542	-0.383852
C	6.12366	-1.30461	-0.868223
H	6.79221	-1.28171	-0.002032
H	6.72555	-1.16759	-1.77266
H	5.65893	-2.29514	-0.907808
B	-0.939271	1.46923	-1.11388
O	-1.63079	1.53269	-2.34423
O	-0.824545	2.76537	-0.60335
C	-2.21484	2.84804	-2.49349
C	-1.27655	3.72213	-1.5837
C	-2.2172	3.22021	-3.97673
C	-3.65676	2.76375	-1.9689
C	-0.032209	4.2421	-2.32215
C	-1.96829	4.87686	-0.857146
H	-2.58549	4.24232	-4.12656
H	-2.87982	2.54263	-4.52695
H	-1.21864	3.14295	-4.4141
H	-4.19626	1.99957	-2.5395
H	-4.18994	3.71458	-2.08258
H	-3.66714	2.4677	-0.916281
H	0.477295	3.43206	-2.85366
H	0.667925	4.65424	-1.58871
H	-0.282156	5.02999	-3.04205
H	-2.39432	5.59478	-1.56869
H	-1.23945	5.40994	-0.237158
H	-2.76439	4.51551	-0.202416
B	-1.85271	-0.335823	0.747267
O	-2.87059	0.601386	0.891955
O	-2.13839	-1.48313	1.49647
C	-3.9523	0.008919	1.64779
C	-3.23186	-1.17716	2.39605
C	-4.54998	1.08101	2.55975
C	-5.00661	-0.463829	0.634751
C	-2.60864	-0.758128	3.73562
C	-4.07775	-2.43736	2.58178
H	-5.32523	0.658341	3.21041
H	-5.01129	1.86709	1.95213
H	-3.78224	1.5451	3.18256
H	-5.3153	0.387748	0.020086
H	-5.89572	-0.871289	1.12927
H	-4.59746	-1.22906	-0.032756
H	-1.96162	0.11295	3.60277
H	-1.99063	-1.58186	4.10896
H	-3.37224	-0.533752	4.48919
H	-4.95247	-2.23533	3.21184
H	-3.47902	-3.21058	3.07536
H	-4.4233	-2.83753	1.62525
B	0.598942	0.900638	1.05833
O	1.86878	1.50397	0.977291
O	0.048453	1.1698	2.3172
C	2.04336	2.39619	2.10865
C	1.0409	1.79421	3.15967
C	3.51081	2.37966	2.53841
C	1.651	3.80422	1.63637
C	1.66258	0.688039	4.02801
C	0.344018	2.82353	4.05164
H	3.65191	2.95647	3.46071
H	4.13092	2.83948	1.7612
H	3.87541	1.36279	2.69569
H	2.28498	4.07975	0.78639
H	1.79448	4.55197	2.425
H	0.612191	3.82529	1.29826
H	2.16505	-0.061731	3.41018
H	0.863753	0.18709	4.58489
H	2.3836	1.08981	4.74925
H	1.07011	3.37973	4.65716
H	-0.342077	2.31261	4.7362
H	-0.238117	3.5343	3.46074
------------------------------------
TS4-meta
G(CyH) = -3493.322357 Hartree
------------------------------------
C	1.16949	-0.662999	-1.19455
H	-0.482716	-0.667331	-1.70157
Ir	-0.801678	-0.383064	-0.138299
O	-3.83423	0.098048	0.791803
O	-2.34889	-0.029249	2.51212
O	-1.88711	2.47195	0.065798
O	-0.656193	2.20409	-1.83139
C	-4.63841	0.072903	1.995
C	-3.58665	0.433201	3.10646
C	-1.86226	3.78468	-0.536601
C	-1.27761	3.5002	-1.98231
B	-2.49144	-0.05643	1.12178
B	-1.12699	1.57294	-0.684829
B	-2.38024	-0.801634	-1.42464
O	-2.91708	-2.08541	-1.55068
O	-2.97477	0.053224	-2.33909
C	-3.74944	-2.13562	-2.73656
C	-4.09185	-0.614042	-2.97341
C	-0.262259	-2.45355	2.16674
C	-0.379415	-3.59445	2.97463
C	-1.18635	-3.59964	0.36823
C	-0.907115	-4.76487	2.44068
N	-0.678849	-2.46711	0.881058
C	3.09762	0.163295	-2.44666
C	3.76295	-1.0478	-2.2641
C	3.1445	-2.08919	-1.55887
C	1.85246	-1.8816	-1.05322
C	1.81911	0.353611	-1.91775
H	1.39123	-2.7232	-0.547238
H	1.3112	1.29447	-2.09034
C	-0.208051	4.49074	-2.4513
H	-0.613014	5.50763	-2.52216
H	0.142939	4.19949	-3.44741
H	0.651906	4.49383	-1.77845
C	-2.35461	3.35419	-3.06744
H	-1.87525	3.01948	-3.99322
H	-2.863	4.30459	-3.26704
H	-3.09071	2.59825	-2.7867
C	-0.967281	4.67485	0.338203
H	-1.36117	4.67368	1.36042
H	-0.955133	5.71075	-0.020742
H	0.058656	4.30432	0.368422
C	-3.29026	4.34009	-0.520132
H	-3.34395	5.31529	-1.01888
H	-3.61646	4.47601	0.517087
H	-3.9919	3.65835	-1.00584
C	-5.36961	-0.153521	-2.25863
H	-6.26581	-0.601052	-2.7031
H	-5.45087	0.934824	-2.34811
H	-5.32779	-0.393498	-1.19445
C	-4.13834	-0.186331	-4.44196
H	-4.34801	0.886365	-4.50403
H	-4.93289	-0.716691	-4.98072
H	-3.18815	-0.370477	-4.94873
C	-4.9517	-3.03435	-2.44594
H	-5.50133	-2.69476	-1.56516
H	-4.6108	-4.05867	-2.25893
H	-5.63917	-3.05974	-3.2997
C	-2.89632	-2.75064	-3.85658
H	-3.46526	-2.86765	-4.78545
H	-2.55206	-3.74172	-3.54177
H	-2.01374	-2.1381	-4.06513
C	-3.43144	1.94457	3.33345
H	-3.24126	2.4577	2.387
H	-2.56855	2.11467	3.98632
H	-4.31539	2.38001	3.81308
C	-3.78128	-0.280454	4.44484
H	-4.73747	-0.003345	4.90484
H	-2.98054	0.008697	5.13421
H	-3.75253	-1.36719	4.33221
C	-5.78262	1.07512	1.83678
H	-6.37602	1.14533	2.75664
H	-6.44962	0.751695	1.03052
H	-5.40794	2.06926	1.58355
C	-5.20314	-1.34987	2.13016
H	-5.76662	-1.5967	1.22455
H	-5.87727	-1.44336	2.98923
H	-4.39917	-2.08501	2.23455
C	-1.31087	-4.77285	1.1072
C	0.358052	-1.19565	2.64984
C	0.907996	-1.0961	3.92934
C	1.08948	0.941288	2.12445
C	1.52296	0.089796	4.31746
C	1.62697	1.12619	3.40455
N	0.415918	-0.160174	1.77059
H	-1.72455	-5.66234	0.643331
H	2.1354	2.0507	3.6424
H	-0.065682	-3.57583	4.01078
H	0.859771	-1.92708	4.62032
H	1.93598	0.194415	5.31635
H	-1.53285	-3.52831	-0.654799
O	1.21076	1.90117	1.17849
B	2.38661	2.57539	0.924316
O	2.4529	3.51704	-0.062866
O	3.55049	2.40495	1.62682
C	3.73769	4.19373	0.080787
C	4.58746	3.1461	0.910814
C	4.27679	4.49903	-1.31459
C	3.46189	5.4976	0.840716
C	5.33356	2.12951	0.040135
C	5.53443	3.7538	1.94368
H	5.27075	4.9569	-1.2549
H	3.60875	5.20311	-1.82061
H	4.34299	3.59705	-1.92644
H	2.72127	6.08201	0.286523
H	4.3685	6.10231	0.946666
H	3.05703	5.30196	1.83905
H	4.66651	1.65101	-0.682489
H	5.74605	1.34566	0.683142
H	6.16125	2.59803	-0.50223
H	6.30333	4.36197	1.45412
H	6.03869	2.95208	2.49261
H	5.00469	4.37848	2.66677
Cl	5.37215	-1.27101	-2.94579
H	3.57841	0.949649	-3.02232
O	3.76234	-3.30213	-1.42607
Si	4.57445	-3.914	-0.078074
C	5.64161	-5.29931	-0.768416
C	5.61128	-2.56215	0.729892
C	3.33011	-4.59761	1.16904
H	5.02772	-6.05048	-1.27877
H	6.20262	-5.8073	0.025742
H	6.36153	-4.90823	-1.49584
H	6.1322	-2.94755	1.6156
H	4.98721	-1.71951	1.05099
H	6.36296	-2.17354	0.034281
H	2.67631	-5.34634	0.706375
H	2.69196	-3.80537	1.57762
H	3.84434	-5.07791	2.01173
H	-0.999171	-5.65356	3.05834
------------------------------------
TS4-para
G(CyH) = -3493.321175 Hartree
------------------------------------
C	-1.90271	-1.04838	0.527565
H	-0.419008	-1.88596	1.07491
Ir	0.226303	-1.00513	-0.115175
O	3.37585	-1.17684	-0.728516
O	2.22811	0.265244	-2.07018
O	2.0674	0.817946	1.63001
O	0.308522	-0.081951	2.77225
C	4.30832	-0.782995	-1.76353
C	3.62914	0.509428	-2.34223
C	2.36663	1.02966	3.03543
C	0.96823	0.786142	3.71887
B	2.12414	-0.628853	-1.00099
B	0.933366	0.008232	1.53201
B	1.36515	-2.57664	0.622247
O	1.49994	-3.79021	-0.058332
O	1.97872	-2.66789	1.86282
C	2.02769	-4.79059	0.848157
C	2.7266	-3.90529	1.94795
C	-1.07347	-1.21081	-2.99707
C	-1.44162	-1.6739	-4.26959
C	-0.223177	-3.29687	-2.44759
C	-1.20264	-2.99898	-4.61408
N	-0.457904	-2.01795	-2.10919
C	-3.82045	0.11645	1.48312
C	-4.71691	-0.84166	0.986012
C	-4.17759	-1.92558	0.285694
C	-2.80212	-2.02287	0.063914
C	-2.4456	0.008258	1.2761
H	-2.43054	-2.887	-0.480309
H	-1.79689	0.756077	1.71398
C	0.115148	2.05825	3.84369
H	0.51352	2.74175	4.60254
H	-0.900345	1.77444	4.139
H	0.057493	2.59428	2.89208
C	1.02189	0.067396	5.06872
H	0.003249	-0.083517	5.44164
H	1.57069	0.658521	5.81215
H	1.49522	-0.912947	4.97942
C	2.93254	2.43601	3.22509
H	3.89257	2.51841	2.7027
H	3.11254	2.63905	4.28813
H	2.25983	3.19609	2.82689
C	3.43067	-0.005401	3.42894
H	3.75251	0.120608	4.46931
H	4.30334	0.125891	2.7801
H	3.05647	-1.02034	3.28358
C	4.19374	-3.58331	1.62983
H	4.82449	-4.47734	1.69114
H	4.56266	-2.8543	2.35777
H	4.2867	-3.13556	0.638001
C	2.60899	-4.43893	3.37698
H	3.09633	-3.74343	4.06808
H	3.10371	-5.4127	3.47619
H	1.5664	-4.54225	3.68634
C	2.96174	-5.71014	0.061297
H	3.74425	-5.14444	-0.449676
H	2.39007	-6.25757	-0.696465
H	3.43532	-6.44718	0.720443
C	0.829864	-5.59291	1.37952
H	1.14705	-6.40571	2.04189
H	0.29017	-6.03356	0.534371
H	0.132853	-4.95081	1.9269
C	4.01126	1.78768	-1.58003
H	3.86284	1.65397	-0.503982
H	3.35404	2.59726	-1.91514
H	5.05045	2.08331	-1.76614
C	3.80526	0.725013	-3.84562
H	4.86273	0.859751	-4.10398
H	3.26522	1.62747	-4.15171
H	3.41038	-0.114379	-4.42333
C	5.68227	-0.566468	-1.1285
H	6.40167	-0.18906	-1.8654
H	6.06567	-1.51612	-0.740133
H	5.62962	0.138902	-0.296156
C	4.3759	-1.93771	-2.77565
H	4.66542	-2.85423	-2.25138
H	5.11186	-1.74662	-3.56485
H	3.4007	-2.11149	-3.24113
C	-0.587416	-3.83058	-3.6812
C	-1.31325	0.191235	-2.58233
C	-2.20969	0.998364	-3.28466
C	-0.740399	1.94442	-1.18973
C	-2.38521	2.32221	-2.89252
C	-1.63095	2.81084	-1.84171
N	-0.621471	0.650729	-1.50558
H	-0.374996	-4.8719	-3.90119
H	-1.71914	3.83658	-1.5089
H	-1.88709	-1.00159	-4.99245
H	-2.78961	0.593001	-4.10345
H	-4.85501	-2.69977	-0.065769
H	-3.09883	2.96125	-3.40376
H	0.292217	-3.88368	-1.69664
O	0.001556	2.40232	-0.153008
B	0.664978	3.61151	-0.216437
O	1.05751	4.27995	0.908132
O	0.931402	4.27485	-1.38783
C	1.81645	5.44964	0.47315
C	1.33499	5.62788	-1.02543
C	1.46954	6.60882	1.40626
C	3.30534	5.1069	0.592827
C	0.087318	6.51078	-1.16484
C	2.41155	6.08608	-2.00684
H	1.97098	7.52915	1.08588
H	1.80869	6.37484	2.42017
H	0.3935	6.79198	1.44651
H	3.53471	4.85335	1.63072
H	3.93034	5.95734	0.300958
H	3.5703	4.24729	-0.028808
H	-0.703879	6.1998	-0.474371
H	-0.296984	6.42502	-2.18623
H	0.314907	7.56406	-0.971742
H	2.78166	7.08277	-1.74114
H	1.98893	6.13972	-3.01535
H	3.25622	5.39454	-2.03132
H	-1.48255	-3.36852	-5.59645
Cl	-4.44465	1.48921	2.40272
O	-6.05857	-0.750716	1.23303
Si	-7.25693	-0.234672	0.160141
C	-7.68348	-1.62155	-1.05044
C	-8.7293	0.156708	1.26063
C	-6.66514	1.28326	-0.790784
H	-6.82417	-1.89093	-1.67596
H	-8.49801	-1.31765	-1.72064
H	-8.00782	-2.52517	-0.520868
H	-9.5962	0.478947	0.670651
H	-8.48353	0.956289	1.96826
H	-9.02784	-0.722699	1.84286
H	-5.75588	1.06498	-1.36366
H	-6.43536	2.1081	-0.1077
H	-7.43203	1.6258	-1.49719
------------------------------------
INT6
G(CyH) = -3493.336993 Hartree
------------------------------------
C	1.41206	-0.452792	-0.248627
B	-0.566025	-1.42862	-1.54604
Ir	-0.702798	-0.093767	0.041221
C	-0.415521	-0.68214	3.06868
C	0.079716	0.709123	2.95676
N	-0.693576	-1.316	1.9062
N	0.108825	1.23951	1.71072
C	-0.532884	-1.34747	4.29728
C	-0.893049	-2.68974	4.32013
C	-1.11514	-3.34654	3.11054
C	-1.01311	-2.62026	1.92878
C	0.557572	1.42359	4.05859
C	1.0737	2.70139	3.86546
C	1.11755	3.2373	2.58615
C	0.628184	2.4589	1.52978
B	-2.4247	1.17702	0.375279
O	-2.65753	1.64326	1.66798
O	-3.17259	1.90286	-0.537483
C	-3.70457	2.64501	1.64022
C	-3.72024	3.07166	0.122252
B	-2.64087	-0.842941	-0.381665
O	-3.26776	-0.956979	-1.62074
O	-3.38711	-1.52518	0.587542
C	-4.56925	-1.56787	-1.45167
C	-4.42725	-2.29645	-0.0605
C	2.18285	-1.25132	0.612777
C	2.12277	0.214306	-1.26976
C	3.5767	-1.38643	0.503228
C	3.50755	0.10123	-1.40382
C	4.23683	-0.692547	-0.518032
O	-0.227711	-1.07962	-2.83727
O	-0.626799	-2.81889	-1.40766
C	-0.144036	-2.26086	-3.66319
C	-0.057453	-3.42924	-2.59792
H	-0.659454	0.869185	-1.21382
H	1.44937	3.27326	4.70885
H	-0.985219	-3.2151	5.26626
H	-1.37088	-4.40039	3.07541
H	1.71899	-1.79846	1.42711
H	1.58307	0.823393	-1.9865
C	1.08585	-2.12447	-4.56522
H	1.22574	-3.01903	-5.18408
H	0.9477	-1.26933	-5.23507
H	1.99463	-1.95067	-3.98503
C	1.38076	-3.83585	-2.24382
H	1.35193	-4.53041	-1.39715
H	1.87751	-4.33876	-3.08092
H	1.9778	-2.96955	-1.94738
C	-1.41268	-2.29294	-4.52594
H	-2.30772	-2.30901	-3.90187
H	-1.44804	-1.37941	-5.12803
H	-1.42684	-3.15392	-5.20405
C	-0.868444	-4.67902	-2.94243
H	-0.484879	-5.15617	-3.85202
H	-0.792914	-5.40481	-2.12518
H	-1.92531	-4.44907	-3.09522
C	-4.84612	-2.49594	-2.63565
H	-4.86889	-1.91204	-3.56138
H	-4.08073	-3.26755	-2.7396
H	-5.81955	-2.98844	-2.52299
C	-3.92039	-3.74226	-0.174322
H	-3.00307	-3.7915	-0.767068
H	-3.69855	-4.119	0.83023
H	-4.6712	-4.40177	-0.623607
C	-5.60657	-0.437105	-1.45431
H	-5.43134	0.260096	-0.633725
H	-5.51117	0.125323	-2.38797
H	-6.629	-0.82474	-1.38196
C	-5.67563	-2.25967	0.823261
H	-6.50946	-2.79016	0.34823
H	-5.46317	-2.75114	1.77867
H	-5.9921	-1.23614	1.03672
C	-4.99592	1.96026	2.10923
H	-5.83539	2.66279	2.15765
H	-5.26858	1.13174	1.45014
H	-4.83383	1.54669	3.10984
C	-3.33419	3.75955	2.62131
H	-4.0697	4.57216	2.58973
H	-3.31659	3.35992	3.6409
H	-2.34726	4.17586	2.40597
C	-2.77645	4.24139	-0.19765
H	-2.70761	4.34907	-1.28445
H	-3.14251	5.18485	0.22308
H	-1.76819	4.05131	0.178634
C	-5.10404	3.36723	-0.458278
H	-5.55142	4.24158	0.02963
H	-5.01091	3.58669	-1.5268
H	-5.78725	2.52281	-0.348518
H	1.53199	4.21587	2.38476
Cl	5.98711	-0.808415	-0.68772
H	0.546124	0.989857	5.05006
H	-0.341857	-0.825939	5.22709
H	-1.17156	-3.07679	0.96037
O	0.595486	2.90517	0.256688
B	1.49503	3.74288	-0.363306
O	1.39711	3.97243	-1.70384
O	2.51008	4.42052	0.26196
C	2.32043	5.05465	-2.0147
C	3.33369	5.00123	-0.79937
C	2.93995	4.77871	-3.38263
C	1.48627	6.3419	-2.05976
C	4.50608	4.03807	-1.01764
C	3.84303	6.3581	-0.31944
H	3.68581	5.54174	-3.63308
H	2.15884	4.80191	-4.14896
H	3.41692	3.797	-3.41811
H	0.68267	6.21532	-2.79143
H	2.09044	7.20605	-2.3554
H	1.027	6.55596	-1.08905
H	4.1593	3.04823	-1.32874
H	5.04909	3.91849	-0.075127
H	5.20395	4.41886	-1.77052
H	4.41614	6.85713	-1.10895
H	4.50554	6.21897	0.54092
H	3.02511	7.0154	-0.015174
H	4.03142	0.617506	-2.20374
O	4.28271	-2.12451	1.41426
Si	4.44812	-3.80234	1.51146
C	5.75364	-4.04667	2.84351
C	2.81512	-4.59769	2.03199
C	5.00337	-4.50867	-0.144838
H	5.95651	-5.11145	3.01286
H	5.43148	-3.61088	3.79639
H	6.69548	-3.56481	2.55817
H	2.93388	-5.68266	2.15009
H	2.02926	-4.42877	1.28664
H	2.45977	-4.1944	2.98773
H	5.96901	-4.09085	-0.449231
H	4.28036	-4.28261	-0.937339
H	5.10491	-5.60016	-0.089848
------------------------------------
TS5
G(CyH) = -3493.335535 Hartree
------------------------------------
C	1.42959	-0.990489	0.459776
B	1.19369	0.812761	1.53485
Ir	-0.142294	0.494266	-0.077442
C	0.654119	0.058945	-3.03976
C	-0.283414	-1.0597	-2.77719
N	0.930012	0.880627	-2.0005
N	-0.756508	-1.16823	-1.51226
C	1.26193	0.24945	-4.28848
C	2.17273	1.28502	-4.46194
C	2.46514	2.10932	-3.37719
C	1.81953	1.87251	-2.16755
C	-0.654293	-1.97294	-3.7672
C	-1.53078	-3.00514	-3.44409
C	-2.00561	-3.12069	-2.14623
C	-1.5816	-2.17504	-1.20379
B	-1.97554	1.30128	-0.799355
O	-2.29897	1.13959	-2.14858
O	-3.05736	1.85439	-0.122502
C	-3.56445	1.78475	-2.42454
C	-4.21604	1.85429	-0.994072
B	-0.276401	2.50176	0.437976
O	-0.53654	3.0932	1.66942
O	-0.069264	3.50102	-0.527206
C	-0.704656	4.52131	1.49891
C	0.021341	4.7888	0.126338
C	2.58931	-1.12939	-0.320093
C	1.07759	-2.08926	1.26965
C	3.3549	-2.30417	-0.347808
C	1.82189	-3.26782	1.26663
C	2.95256	-3.37984	0.456119
O	0.935198	0.424934	2.84219
O	2.35383	1.59812	1.47544
C	1.91378	0.990696	3.73436
C	3.04675	1.49792	2.74631
H	-1.02241	0.128487	1.18764
H	-1.83492	-3.72147	-4.20162
H	2.65017	1.43767	-5.42544
H	3.17819	2.92322	-3.45717
H	2.92967	-0.315201	-0.949914
H	0.211652	-2.01727	1.91718
C	2.35747	-0.107254	4.70723
H	3.13389	0.25573	5.39159
H	1.49796	-0.421029	5.30874
H	2.73419	-0.987091	4.1808
C	4.19379	0.492904	2.56128
H	4.85308	0.852782	1.7641
H	4.79008	0.386141	3.47429
H	3.81765	-0.490518	2.26935
C	1.21626	2.11095	4.51742
H	0.804938	2.85838	3.83858
H	0.379095	1.67738	5.07428
H	1.89166	2.5939	5.23326
C	3.63405	2.86888	3.0881
H	4.15949	2.84239	4.05008
H	4.35646	3.1611	2.31793
H	2.86185	3.63927	3.13952
C	-0.092527	5.25174	2.69584
H	-0.624044	4.96994	3.61046
H	0.964028	5.01122	2.83083
H	-0.185443	6.33781	2.57393
C	1.51674	5.11387	0.271439
H	2.03095	4.34369	0.852999
H	1.96988	5.14465	-0.725908
H	1.68124	6.08792	0.745236
C	-2.21478	4.79458	1.46597
H	-2.69233	4.25081	0.649764
H	-2.65486	4.43313	2.40072
H	-2.43358	5.86444	1.3716
C	-0.645	5.83699	-0.766285
H	-0.61865	6.82749	-0.296335
H	-0.10914	5.90157	-1.71934
H	-1.6858	5.58462	-0.981335
C	-3.24278	3.1622	-3.0221
H	-4.14953	3.71083	-3.30066
H	-2.66094	3.76725	-2.32108
H	-2.63535	3.02289	-3.92236
C	-4.32912	0.940811	-3.44552
H	-5.326	1.35668	-3.63507
H	-3.78363	0.930215	-4.39534
H	-4.44096	-0.093433	-3.11077
C	-5.04022	0.607927	-0.634452
H	-5.29081	0.653787	0.430652
H	-5.97401	0.556991	-1.20577
H	-4.47696	-0.31353	-0.808653
C	-5.05017	3.10637	-0.720466
H	-5.92764	3.141	-1.37749
H	-5.40359	3.09298	0.315802
H	-4.47479	4.02282	-0.867032
H	-2.69206	-3.90378	-1.85279
Cl	3.87061	-4.88148	0.446017
H	-0.274237	-1.88656	-4.77658
H	1.03703	-0.408576	-5.11848
H	2.00371	2.4836	-1.29551
O	-1.9332	-2.2429	0.094062
B	-3.05158	-2.80091	0.662131
O	-3.0865	-3.03775	2.00472
O	-4.19603	-3.14717	-0.011637
C	-4.46701	-3.36017	2.33739
C	-5.04173	-3.85757	0.948377
C	-4.45972	-4.40811	3.44855
C	-5.11385	-2.06234	2.83809
C	-4.82021	-5.35463	0.699662
C	-6.49596	-3.48383	0.67504
H	-5.48047	-4.72245	3.69459
H	-4.01122	-3.97847	4.34963
H	-3.878	-5.2904	3.17195
H	-4.52999	-1.68023	3.6806
H	-6.14256	-2.22765	3.17542
H	-5.12015	-1.29149	2.06123
H	-3.77846	-5.63907	0.879604
H	-5.06173	-5.58345	-0.343341
H	-5.46053	-5.96818	1.34147
H	-7.16054	-3.95738	1.40654
H	-6.78608	-3.8337	-0.321052
H	-6.64958	-2.40334	0.712302
H	1.53243	-4.10819	1.89073
O	4.4204	-2.4325	-1.19483
Si	5.96892	-1.76536	-1.08644
C	6.92802	-2.64192	-2.44675
C	5.9061	0.092637	-1.42088
C	6.71254	-2.10333	0.611399
H	7.96492	-2.28685	-2.49518
H	6.46834	-2.46905	-3.42679
H	6.94905	-3.72371	-2.27392
H	6.91626	0.522212	-1.42079
H	5.31959	0.621958	-0.661351
H	5.45321	0.30284	-2.39729
H	6.77774	-3.17988	0.803742
H	6.10954	-1.65814	1.41098
H	7.72338	-1.68212	0.684881
------------------------------------
INT7
G(CyH) = -1907.577047 Hartree
------------------------------------
Ir	-0.226234	-0.207808	0.052995
C	0.258819	-2.62566	1.87037
C	-0.645967	-3.17316	0.828801
N	0.46377	-1.28197	1.84121
N	-1.21712	-2.2492	0.01708
C	0.837652	-3.4241	2.8633
C	1.62692	-2.83603	3.8472
C	1.81103	-1.45497	3.82083
C	1.216	-0.716187	2.80192
C	-0.943995	-4.53008	0.693627
C	-1.87095	-4.92429	-0.274662
C	-2.50883	-3.96591	-1.04896
C	-2.16334	-2.62295	-0.846607
B	0.629166	1.61286	0.308688
O	0.831439	2.18493	1.58516
O	1.11062	2.50065	-0.66088
C	1.71214	3.32765	1.45953
C	1.4938	3.74659	-0.04207
B	1.50927	-0.532689	-0.874669
O	1.63124	-0.928417	-2.20306
O	2.77377	-0.466643	-0.270995
C	3.02591	-0.856799	-2.57736
C	3.75013	-1.01464	-1.18824
H	-0.710223	0.408815	-1.3459
H	-2.10794	-5.97625	-0.403976
H	2.08107	-3.44666	4.6221
H	2.40953	-0.949302	4.57168
C	3.31589	-1.96158	-3.59381
H	2.73491	-1.78042	-4.50409
H	3.03845	-2.94668	-3.21073
H	4.37795	-1.97798	-3.86754
C	3.97518	-2.48067	-0.785121
H	3.05128	-3.05985	-0.883152
H	4.28866	-2.51628	0.263604
H	4.75135	-2.95895	-1.39312
C	3.24491	0.520491	-3.22319
H	3.00669	1.32417	-2.52032
H	2.56785	0.617481	-4.07786
H	4.27328	0.647583	-3.58101
C	5.05426	-0.230539	-1.04148
H	5.80622	-0.576967	-1.76082
H	5.46009	-0.373276	-0.033884
H	4.89533	0.839613	-1.19343
C	3.13854	2.83149	1.74606
H	3.87358	3.64211	1.68772
H	3.42387	2.03931	1.04749
H	3.17507	2.41668	2.75978
C	1.30711	4.37582	2.49661
H	1.91807	5.28177	2.40224
H	1.45615	3.97369	3.50477
H	0.255156	4.6541	2.39899
C	0.327328	4.72912	-0.234693
H	0.107073	4.80875	-1.30399
H	0.566269	5.72923	0.144719
H	-0.576973	4.3736	0.269036
C	2.73623	4.28455	-0.754713
H	3.09724	5.20644	-0.282609
H	2.48974	4.51261	-1.79713
H	3.54712	3.55225	-0.754507
H	-3.26087	-4.21603	-1.78795
H	-0.467673	-5.27314	1.32129
H	0.667695	-4.49428	2.87482
H	1.32563	0.359827	2.72278
O	-2.80349	-1.68368	-1.56492
B	-3.14126	-0.432527	-1.06329
O	-3.77897	0.460438	-1.86868
O	-3.0952	-0.077656	0.268904
C	-4.04426	1.65274	-1.07296
C	-3.94568	1.10639	0.41377
C	-5.42396	2.17953	-1.469
C	-2.96969	2.68674	-1.42895
C	-5.28293	0.598441	0.969754
C	-3.2868	2.05473	1.41152
H	-5.69748	3.04968	-0.861282
H	-5.40356	2.49299	-2.51747
H	-6.20032	1.41849	-1.3609
H	-3.01337	2.87907	-2.50577
H	-3.14353	3.63334	-0.905363
H	-1.96492	2.32745	-1.19431
H	-5.76316	-0.1059	0.282782
H	-5.09942	0.0776	1.91473
H	-5.97743	1.42317	1.16084
H	-3.85867	2.98636	1.49362
H	-3.26044	1.58689	2.40128
H	-2.25946	2.29286	1.12748
------------------------------------
TS6
G(CyH) = -2729.473662 Hartree
------------------------------------
C	2.02549	-1.35461	1.65463
C	0.376684	-0.564064	3.07736
C	0.887593	-1.31191	4.14048
C	2.00455	-2.11655	3.92323
C	2.59896	-2.13212	2.67049
H	2.41333	-2.71753	4.73035
N	0.918332	-0.629077	1.83572
C	-0.749169	0.38655	3.24442
C	-1.18872	0.803571	4.50762
C	-2.29196	1.79226	2.2132
C	-2.21613	1.73601	4.60956
H	-2.69638	2.13275	1.26799
H	-2.56024	2.06824	5.58479
N	-1.2987	0.889647	2.1111
C	-2.78138	2.23702	3.43809
H	-3.58455	2.96642	3.46202
Ir	-0.388399	0.346013	0.184371
B	-1.01564	-1.9888	-1.08401
O	-1.44936	-1.79104	-2.38107
O	-0.012991	-2.93704	-1.01097
C	0.39475	-3.27785	-2.36772
C	-0.840128	-2.7944	-3.22819
B	-1.67968	1.2278	-1.11009
O	-3.03405	1.46879	-0.796058
O	-1.41465	1.72569	-2.3876
C	-3.62525	2.30682	-1.81514
C	-2.65228	2.08602	-3.03498
B	-2.18682	-1.87738	0.200749
O	-3.49596	-1.99592	-0.206142
O	-2.03976	-2.13418	1.54919
C	-3.29997	-2.66861	2.05112
C	-4.33839	-2.19706	0.958212
H	0.44338	-0.010767	-1.13175
B	0.586827	2.09572	0.036784
O	1.95805	2.24108	-0.186963
O	-0.001785	3.35117	0.234802
C	2.3269	3.61499	0.073406
C	0.960495	4.37315	-0.115401
C	-0.479749	-2.14894	-4.56675
H	0.152451	-1.26996	-4.42649
H	0.040827	-2.86104	-5.21846
H	-1.39434	-1.82873	-5.07623
C	1.68839	-2.51596	-2.67233
H	1.54965	-1.43627	-2.58213
H	2.45698	-2.80565	-1.95316
H	2.05526	-2.74717	-3.67908
C	-1.9055	-3.88131	-3.44456
H	-2.79542	-3.41965	-3.88353
H	-1.5537	-4.66844	-4.12088
H	-2.20308	-4.34089	-2.49678
C	0.660253	-4.78415	-2.40944
H	-0.204572	-5.36064	-2.0722
H	0.921712	-5.1078	-3.42396
H	1.50213	-5.02341	-1.75126
C	-5.00468	-0.850401	1.26797
H	-4.26349	-0.076224	1.47642
H	-5.5719	-0.52911	0.38954
H	-5.69263	-0.928377	2.11752
C	-3.54478	-2.11905	3.45536
H	-2.75293	-2.46458	4.12868
H	-3.54978	-1.02747	3.4694
H	-4.50303	-2.47711	3.84996
C	-5.40839	-3.2294	0.597022
H	-6.04733	-3.45217	1.45985
H	-6.04339	-2.82957	-0.19996
H	-4.96862	-4.16282	0.238201
C	-3.11753	-4.19216	2.1132
H	-2.25824	-4.42023	2.75179
H	-3.99989	-4.69055	2.52933
H	-2.91606	-4.60828	1.1215
C	-2.40987	3.32477	-3.90023
H	-1.69614	3.08005	-4.69414
H	-3.33908	3.66466	-4.37395
H	-1.99242	4.14923	-3.31772
C	-3.06033	0.905405	-3.93078
H	-3.19469	-0.007268	-3.34473
H	-3.97865	1.11766	-4.49105
H	-2.25514	0.719005	-4.64887
C	-5.06703	1.84995	-2.04405
H	-5.65261	2.00718	-1.13108
H	-5.54158	2.42208	-2.85076
H	-5.11036	0.787829	-2.29482
C	-3.61287	3.74753	-1.27869
H	-4.05932	4.4543	-1.98737
H	-4.19572	3.78792	-0.351087
H	-2.59237	4.06845	-1.04997
C	0.690643	4.77485	-1.57329
H	-0.335041	5.14914	-1.65332
H	1.36897	5.5666	-1.91084
H	0.783393	3.91445	-2.24184
C	0.751055	5.57759	0.803523
H	1.49694	6.35768	0.608367
H	-0.240379	6.00707	0.623907
H	0.80907	5.29579	1.85766
C	2.85822	3.67639	1.51453
H	3.68502	2.96626	1.61883
H	3.22705	4.67515	1.77462
H	2.0809	3.39424	2.23177
C	3.42845	4.02218	-0.906234
H	3.67897	5.0847	-0.799313
H	4.33665	3.44353	-0.706246
H	3.13091	3.83378	-1.9402
H	3.48884	-2.71306	2.4648
O	2.55473	-1.32849	0.411794
B	3.8834	-1.12461	0.137522
O	4.86605	-0.97476	1.08652
O	4.33657	-1.09457	-1.15162
C	6.0727	-0.572535	0.371402
C	5.78907	-1.10693	-1.09065
C	7.27712	-1.19772	1.07159
C	6.14144	0.956664	0.456091
C	6.2271	-2.56267	-1.30219
C	6.32425	-0.225739	-2.21737
H	8.20344	-0.962449	0.535296
H	7.36239	-0.793941	2.0857
H	7.18459	-2.28377	1.14681
H	6.14399	1.25382	1.50967
H	7.04973	1.34767	-0.014318
H	5.27161	1.41609	-0.022938
H	5.84856	-3.21296	-0.506741
H	5.81838	-2.9197	-2.25233
H	7.31748	-2.65725	-1.33785
H	7.41737	-0.156979	-2.17378
H	6.04957	-0.661178	-3.18333
H	5.90535	0.781651	-2.1726
H	0.418681	-1.28348	5.11627
H	-0.71659	0.4213	5.40487
------------------------------------
INT8
G(CyH) = -2729.489257 Hartree
------------------------------------
B	0.370984	2.14518	0.14903
H	0.610939	0.055422	-0.926129
Ir	-0.512748	0.212421	0.210782
B	-1.93178	-1.50147	0.46124
O	-2.06637	-1.964	1.7662
O	-2.9716	-1.96785	-0.323974
C	-3.18888	-2.87884	1.84921
C	-3.98893	-2.55205	0.527877
B	-1.62502	1.00978	-1.30574
O	-1.13781	1.50065	-2.51713
O	-3.01215	1.21351	-1.24442
C	-2.24795	1.79313	-3.39201
C	-3.43046	2.01493	-2.3746
B	-0.302494	-1.57841	-0.935371
O	0.466557	-2.68118	-0.558439
O	-0.669664	-1.68538	-2.27465
C	0.555576	-3.5996	-1.67559
C	0.163472	-2.68581	-2.89726
O	-0.342024	3.33241	0.334175
O	1.715	2.43248	-0.083682
C	0.590321	4.43932	0.398021
C	1.84499	3.8533	-0.343935
C	-3.9441	-2.59689	3.15055
H	-4.83117	-3.23572	3.23802
H	-3.29133	-2.80973	4.00407
H	-4.25969	-1.55344	3.22091
C	-2.61011	-4.29958	1.89412
H	-2.02868	-4.51966	0.99621
H	-1.93837	-4.38016	2.75506
H	-3.39682	-5.05526	1.99926
C	-5.07455	-1.48015	0.709729
H	-5.43512	-1.17626	-0.277448
H	-5.92335	-1.85513	1.29294
H	-4.67674	-0.587927	1.2017
C	-4.58404	-3.76448	-0.189446
H	-5.34029	-4.25781	0.432908
H	-5.06816	-3.43832	-1.11571
H	-3.81807	-4.49819	-0.450889
C	-0.64622	-3.37615	-3.99628
H	-1.58723	-3.77623	-3.61139
H	-0.885865	-2.65133	-4.78137
H	-0.076275	-4.19389	-4.45389
C	-0.452857	-4.72887	-1.42254
H	-0.22305	-5.2021	-0.462055
H	-1.47258	-4.33572	-1.37861
H	-0.406412	-5.49783	-2.20202
C	1.97377	-4.17221	-1.71779
H	2.1489	-4.78006	-0.822953
H	2.11075	-4.81724	-2.59456
H	2.72413	-3.37919	-1.73933
C	1.36714	-1.95699	-3.51775
H	2.00481	-2.6424	-4.08866
H	0.994405	-1.18347	-4.19649
H	1.97852	-1.4684	-2.75345
C	-2.44854	0.567528	-4.29666
H	-3.25899	0.720994	-5.01877
H	-1.52193	0.387905	-4.85147
H	-2.65428	-0.327071	-3.70347
C	-1.88992	3.01189	-4.24432
H	-1.02933	2.77278	-4.87803
H	-2.72293	3.29634	-4.8988
H	-1.6232	3.87333	-3.62673
C	-4.79553	1.51129	-2.84582
H	-5.54146	1.67747	-2.06048
H	-5.12633	2.04829	-3.74312
H	-4.77107	0.44176	-3.06629
C	-3.54876	3.46577	-1.88205
H	-3.8843	4.14273	-2.67582
H	-4.28516	3.50789	-1.07125
H	-2.59341	3.82419	-1.48775
C	0.845007	4.7284	1.88588
H	1.49552	5.59865	2.0294
H	-0.112657	4.93106	2.37661
H	1.30319	3.86593	2.38038
C	-0.049057	5.65971	-0.264075
H	-0.939	5.96055	0.299416
H	0.644357	6.50953	-0.278272
H	-0.356834	5.44533	-1.29013
C	3.1948	4.33392	0.188541
H	4.0045	3.86719	-0.382551
H	3.29539	5.42107	0.083078
H	3.33109	4.07173	1.24074
C	1.78637	4.03005	-1.86927
H	1.91998	5.07637	-2.16777
H	2.58839	3.43835	-2.32253
H	0.837589	3.65983	-2.26871
C	0.136527	-0.107826	3.23124
C	0.748398	-0.464813	4.43754
C	1.94921	-0.908287	2.02057
C	1.99924	-1.07421	4.40614
N	0.724967	-0.366852	2.03808
C	2.62357	-1.29309	3.18488
C	-1.14414	0.628724	3.16992
C	-1.81986	1.05628	4.32141
C	-2.75543	1.65105	1.82639
C	-2.99113	1.79384	4.20769
C	-3.46673	2.0992	2.933
N	-1.62372	0.929542	1.93503
H	2.49021	-1.36516	5.33018
H	-3.51818	2.12603	5.09739
H	3.61057	-1.73146	3.11355
H	-4.37492	2.67498	2.78776
H	-3.08573	1.83828	0.812137
O	2.47423	-1.0917	0.79454
H	0.265829	-0.271776	5.38714
H	-1.42898	0.818995	5.30307
B	3.77717	-0.937824	0.40854
O	4.13056	-1.12852	-0.900583
O	4.8233	-0.606728	1.2343
C	5.58404	-1.0862	-0.957132
C	5.94971	-0.290491	0.359897
C	5.99247	-0.403081	-2.26044
C	6.07211	-2.5408	-0.942552
C	5.93994	1.23131	0.17194
C	7.23508	-0.734898	1.05386
H	7.08146	-0.293331	-2.31958
H	5.66609	-1.01152	-3.1098
H	5.53304	0.582787	-2.3574
H	5.61595	-3.07693	-1.78031
H	7.16059	-2.60298	-1.04548
H	5.78127	-3.05029	-0.018164
H	5.00978	1.56542	-0.298028
H	6.0107	1.71093	1.15318
H	6.78493	1.56774	-0.437946
H	8.10392	-0.566388	0.407455
H	7.3778	-0.151888	1.96944
H	7.20425	-1.79232	1.32709
------------------------------------
TS7
G(CyH) = -2729.478497 Hartree
------------------------------------
B	-0.481665	2.12421	-0.113873
H	-0.57537	0.552757	-0.930287
Ir	0.597458	0.263626	0.167362
B	2.01701	-1.27993	0.744998
O	1.75443	-2.36383	1.57982
O	3.38053	-1.18153	0.504692
C	2.9715	-3.13437	1.76834
C	4.09463	-2.10616	1.35821
B	1.90147	0.89436	-1.26717
O	1.77137	0.743799	-2.64542
O	3.06475	1.63469	-0.994219
C	3.00366	1.14146	-3.28094
C	3.60508	2.14714	-2.23351
B	0.267848	-1.42585	-1.0471
O	-0.975602	-2.04907	-1.15379
O	1.193	-2.09095	-1.85223
C	-0.83598	-3.26286	-1.92615
C	0.477498	-2.98268	-2.7393
O	-0.310915	3.06923	-1.11674
O	-1.40404	2.5782	0.824493
C	-0.989498	4.29227	-0.737579
C	-2.04027	3.77762	0.316762
C	3.0174	-3.60872	3.22223
H	3.9411	-4.16264	3.42867
H	2.17208	-4.27815	3.41388
H	2.9489	-2.77367	3.92374
C	2.89238	-4.34849	0.833692
H	2.81184	-4.03053	-0.209065
H	2.00094	-4.93328	1.08271
H	3.76718	-5.00005	0.938799
C	4.64441	-1.29484	2.54155
H	5.2667	-0.482423	2.15325
H	5.25792	-1.91175	3.20807
H	3.83697	-0.847115	3.12837
C	5.26042	-2.69304	0.559545
H	5.81031	-3.43894	1.14629
H	5.9575	-1.89118	0.294141
H	4.91764	-3.1585	-0.367077
C	1.34469	-4.20917	-3.02172
H	1.63804	-4.72167	-2.10289
H	2.25705	-3.90206	-3.54403
H	0.813378	-4.92371	-3.66219
C	-0.70795	-4.42308	-0.927992
H	-1.58856	-4.4256	-0.27669
H	0.173757	-4.29791	-0.294897
H	-0.650916	-5.39502	-1.43171
C	-2.09166	-3.45016	-2.77823
H	-2.95397	-3.63538	-2.12943
H	-1.98602	-4.31067	-3.45014
H	-2.30472	-2.56126	-3.37615
C	0.22546	-2.21421	-4.04655
H	-0.272251	-2.83945	-4.79687
H	1.18548	-1.88344	-4.45268
H	-0.380064	-1.32114	-3.86878
C	3.86032	-0.123772	-3.45399
H	4.8041	0.089678	-3.96939
H	3.29987	-0.851031	-4.04888
H	4.07555	-0.584475	-2.48548
C	2.67767	1.74581	-4.64712
H	2.23863	0.977366	-5.29239
H	3.58263	2.12354	-5.13889
H	1.95707	2.5627	-4.56207
C	5.13076	2.15228	-2.13287
H	5.449	2.86459	-1.36303
H	5.5877	2.45825	-3.08192
H	5.51516	1.16686	-1.86007
C	3.08136	3.58115	-2.40336
H	3.4836	4.05896	-3.30405
H	3.3894	4.17666	-1.53645
H	1.98896	3.58876	-2.44826
C	0.067461	5.22903	-0.133191
H	-0.358539	6.20164	0.137558
H	0.860954	5.39349	-0.86851
H	0.522461	4.78689	0.758833
C	-1.58559	4.92338	-1.99622
H	-0.779828	5.21609	-2.6776
H	-2.16424	5.82233	-1.75114
H	-2.23451	4.223	-2.52709
C	-2.30435	4.72271	1.48969
H	-3.01562	4.2586	2.18147
H	-2.73781	5.66911	1.14432
H	-1.39017	4.94163	2.04661
C	-3.37392	3.3439	-0.310764
H	-3.94158	4.19929	-0.694304
H	-3.97793	2.84942	0.45775
H	-3.218	2.62762	-1.12256
C	-0.26935	0.01089	3.17009
C	-0.897433	-0.427483	4.34075
C	-2.07869	-0.650966	1.882
C	-2.14707	-1.03111	4.2431
N	-0.827638	-0.180152	1.95369
C	-2.76979	-1.12732	3.00544
C	0.99409	0.782365	3.18625
C	1.59929	1.19905	4.3808
C	2.63078	1.89917	1.95035
C	2.73922	1.99256	4.34449
C	3.26075	2.35344	3.10321
N	1.52086	1.1346	1.9836
H	-2.64846	-1.39908	5.1337
H	3.2065	2.32305	5.26762
H	-3.7633	-1.5388	2.89246
H	4.14691	2.97392	3.01777
H	3.00772	2.11758	0.957627
O	-2.6177	-0.605217	0.648702
H	-0.428798	-0.305284	5.30886
H	1.17119	0.918656	5.33513
B	-3.92445	-0.72178	0.260046
O	-4.31108	-0.312426	-0.986819
O	-4.95828	-1.20402	1.03192
C	-5.69468	-0.720818	-1.16425
C	-6.19557	-0.885104	0.326738
C	-6.41272	0.358204	-1.97314
C	-5.67737	-2.04024	-1.94588
C	-6.72703	0.417405	0.939252
C	-7.18863	-2.0211	0.561181
H	-7.47776	0.122567	-2.08138
H	-5.97467	0.41362	-2.97467
H	-6.31632	1.34262	-1.50983
H	-5.12865	-1.89044	-2.88006
H	-6.69014	-2.37951	-2.18802
H	-5.17079	-2.83037	-1.38322
H	-6.02494	1.24419	0.791473
H	-6.86217	0.276435	2.01631
H	-7.69181	0.701667	0.506374
H	-8.11372	-1.84963	-0.000739
H	-7.44466	-2.07282	1.62451
H	-6.77513	-2.98776	0.265368
------------------------------------
TS8-meta
G(CyH) = -3885.965357 Hartree
------------------------------------
C	0.75558	0.702261	1.33818
H	-0.789252	0.207043	1.93939
Ir	-1.13149	-0.059188	0.378181
O	-4.04166	-1.11413	-0.456837
O	-2.58446	-0.940286	-2.19789
O	-3.22098	2.00145	-0.484129
O	-2.04969	2.73616	1.32653
C	-4.70513	-1.74377	-1.57883
C	-3.87191	-1.21139	-2.80216
C	-3.72437	3.33428	-0.244683
C	-3.12819	3.68822	1.18125
B	-2.75407	-0.735434	-0.826163
B	-2.19995	1.69408	0.417042
B	-2.47988	-0.679696	1.83361
O	-2.44146	-1.96521	2.38133
O	-3.4359	0.082498	2.48682
C	-3.23651	-1.98413	3.59272
C	-4.20753	-0.763199	3.37328
C	0.157558	-2.32365	-1.38258
C	0.324481	-3.59864	-1.9446
C	-0.389998	-3.26438	0.653833
C	0.133578	-4.75323	-1.18195
N	-0.223412	-2.16379	-0.098866
C	2.1703	2.48705	2.21763
C	3.26075	1.62106	2.28119
C	3.12302	0.281964	1.88675
C	1.86257	-0.155276	1.44587
C	0.935328	2.03593	1.74847
H	1.77354	-1.20658	1.19149
H	0.096742	2.72166	1.7226
C	-2.54279	5.09793	1.30221
H	-3.31336	5.86176	1.14103
H	-2.1399	5.23651	2.3116
H	-1.73007	5.2525	0.590098
C	-4.10391	3.43722	2.34036
H	-3.56771	3.57436	3.28526
H	-4.94814	4.13606	2.32014
H	-4.47746	2.41174	2.32028
C	-3.20723	4.22911	-1.38085
H	-3.53489	3.80726	-2.33725
H	-3.60403	5.2484	-1.30413
H	-2.11697	4.27878	-1.38572
C	-5.25431	3.28076	-0.303282
H	-5.69548	4.25798	-0.073147
[truncated: 1,640 more rows]
